# Supplementary material for: Fermentation Performances and Aroma Contributions of Selected Non-Saccharomyces Yeasts for Cherry Wine Production
Source: Foods. 2024 Aug 3;13(15):2455. doi: 10.3390/foods13152455 (PMC11312165; doi:10.3390/foods13152455)
Supplement: Supplementary file 1 [file foods-13-02455-s001.zip]

Archive with 1 entries (1 files):
- foods-3110094-supplementary.pdf
